# Supplementary material for: Poly(A) tail length regulates PABPC1 expression to tune translation in the heart
Source: eLife. 2017 Jun 27;6:e24139. doi: 10.7554/eLife.24139 (PMC5487213; doi:10.7554/eLife.24139)
Supplement: Figure 3—source data 1. — DOI: http://dx.doi.org/10.7554/eLife.24139.011 [file elife-24139-fig3-data1.xlsx]

## Sheet: Cell Area
	siLuc	siLuc+Iso	siLuc+T3	siPabpc1	siPabpc1+Iso	siPabpc1+T3
	7142	16941	9986	5346	5927	8753
	8359	45676	12820	6949	5911	5527
	9337	8716	7831	9932	5567	3716
	7987	40018	5744	4735	7747	7230
	9599	40018	7941	4474	7312	2930
	4553	22507	15091	9280	7729	6145
	10705	17881	12340	7035	7814	10057
	6300	19285	15538	4625	11173	4716
	6367	20424	8783	4567	10601	4229
	7809	15241	12364	5182	12350	7208
	7180	19317	13366	5984	15187	4290
	7561	30406	16961	8406	4340	4115
	7626	11081	5576	7861	18552	9547
	8365	15431	9422	14718	8681	2966
	8490	8052	8401	4312	7196	6319
	4992	17153	10752	7810	9930	8872
	7058	17153	10659	6330	7897	5202
	7861	17597	8640	12255	3997	7677
	8075	18147	5782	10764	7055	5419
	13723	17965	15898	10999	8959	6298
	6244	27323	7017	4137	8251	6935
	7435	27323	5892	4946	5279	5355
	8993	15493	23554	6135	7357	4180
	6195	21993	25331	6526	6870	4096
	7350	20233	12274	10803	4697	7830
	7918	13346	12691	5551	4625	7410
	9184	14469	19657	3962	8299	8421
	6587	17394	5171	5195	5597	4176
	13859	18432	12443	4836	12221	4210
	5869	10493	19149	9058	5061	9274
	9085	25746	9333	9329	5471	9343
	10689	16587	11222	4089	5926	11087
	12021	11287	15094	6766	4961	5822
	7939	13448	11210	7862	10435	3660
	7959	10899	16378	3456	8102	3554
	4842	14242	39620	5691	5121	6358
	4910	9276	16109	7752	5319	3786
	8242	27598	15374	7772	5919	5352
	9642	8705	8439	7966	7934	4630
	11528	12769	16589	5573	6602	3027
	9656	17295	12222	3432	5522	3791
	7281	11667	10407	4758	5355	3851
	13358	11667	6459	6412	13433	7301
	8354	21772	11103	9736	11608	4187
	7302	19070	18116	4266	6756	3090
	7049	14098	12132	15623	8100	5690
	4292	8087	18408	7727	14458	4692
	7392	5742	16666	6195	6252	4364
	4036	13720	7754	7065	15646	3958
	7537	12682	8262	8119	9431	7418
	4704	11002	6386	7192	4972	3825
	16372	13764	6529	8889	5344	2236
	13078	11692	15079	8891	6343	3589
	7328	9267	12835	6858	2281	3309
	7764	12573	7144	9956	5792	11322
	5382	19728	20626	7053	4696	7419
	3995	5418	10423	9555	4653	7600
	3274	21354	13208	9734	8843	5252
	12839	19067	8966	6995	8248	5787
	6865	14060	14571	9414	6480	4209
	7197	13812	11081	6167	12790	3723
	6002	11843	9962	7970	7085	5446
	7139	16549	13382	6206	7226	2443
	15207	18798	14805	4269	6012	2653
	6388	8901	7420	9933	8316	3117
	8158	11403	7298	8350	6588	3693
	6648	21647	18642	7172	4975	2496
	11901	12550	14264	5415	6093	3870
	7003	11979	7822	4145	10217	3206
	5285	35169	11134	9088	8122	5019
	7513	11855	12726	8714	3439	4514
	9446	10939	9774	5824	5656	8750
	7988	17323	7734	8513	17519	6026
	7857	23602	8564	3999	11541	5580
	9919	9601	6533	7226	4722	6975
	5741	16603	17935	14548	12106	8407
	7280	13520	14137	7097	6064	4507
	7191	9081	8025	8624	10802	2447
	7908	19742	11874	8732	15547	5026
	5101	9084	11752	6207	5603	4503
	4887	9487	10727	5172	6328	3173
	7834	19518	13660	5756	9555	3537
	9292	18052	8596	7011	17209	4029
	6522	8448	12652	5720	10412	3889
	6628	7311	10395	5758	4340	3682
	7532	12354	4998	5560	5260	3039
Average	7941.92	16383.3	12088.7	7209.48	7973.4	5306.53
Std Dev	2519.48	7442.41	5202.93	2465.82	3413.21	2127.64
