# Supplementary material for: Poly(A) tail length regulates PABPC1 expression to tune translation in the heart
Source: eLife. 2017 Jun 27;6:e24139. doi: 10.7554/eLife.24139 (PMC5487213; doi:10.7554/eLife.24139)
Supplement: Figure 4—source data 1. — DOI: http://dx.doi.org/10.7554/eLife.24139.013 [file elife-24139-fig4-data1.xlsx]

## Sheet: Cell Area
	siLuc+Ad-GFP	siLuc+AD-GFP+Iso	siPabpc1+Ad-GFP	siPabpc1+Ad-GFP+Iso	siLuc+Ad-PABPC1	siLuc+Ad-PABPC1+Iso	siPabpc1+Ad-PABPC1	siPabpc1+AD-PABPC1+Iso	siLuc+Ad-PABPC1mRRM2	siLuc+Ad-PABPC1mRRM2+Iso	siPabpc1+Ad-PABPC1mRRM2	siPabpc1+Ad-PABPC1mRRM2+Iso
	7935	14348	4833	6030	16677	11226	8488	14272	10853	6254	4301	4538
	10063	12260	4425	2772	14965	26117	9467	12579	5137	4798	3616	3786
	11239	7997	6327	3504	13971	17255	7789	16077	3402	5123	4586	3723
	14489	10895	6342	4218	19026	23649	12201	14323	5585	4569	6470	5535
	9178	16371	5145	7049	11527	23649	10257	15206	3963	2516	4794	4935
	7862	10515	5400	7319	9221	13494	8070	16138	3677	3568	4162	4162
	6720	15089	4409	3596	10283	19203	10682	14889	8452	5928	6054	4366
	7895	11796	8317	7964	10756	14794	8374	14869	4897	6411	6007	5365
	4941	13316	7337	3103	8810	20824	9754	17724	6763	6411	4117	6792
	9515	11032	8110	3153	6442	12385	12486	19841	4300	5426	7269	8045
	4748	11434	6592	5408	8151	14408	4843	9142	9898	5426	4279	8045
	9362	10851	6592	3289	5839	15713	4263	8473	5709	6292	3623	5602
	8413	9016	4036	10246	9205	15352	10227	17895	4134	4916	4464	5325
	9476	14177	3946	5466	5642	12982	5626	8768	5263	3184	3556	4600
	11870	18973	7391	5212	7272	18756	4913	13446	4157	3637	5714	4177
	9262	17364	6142	4215	12815	18307	4016	13692	4421	4533	6567	4304
	7293	15338	4593	4582	10802	17007	4016	10654	4692	5918	4261	3247
	7841	16520	6154	6355	10688	18059	3279	11320	10019	3488	4922	2322
	5526	16101	3656	2883	7617	18265	5548	11320	1846	4464	4969	4064
	4351	11681	4061	4439	9770	19605	5064	9192	5480	4672	5511	4581
Average	8398.95	13253.7	5690.4	5040.15	10474	17552.5	7468.15	13491	5632.4	4876.7	4962.1	4875.7
Std Dev	2446.37	2882.06	1403.02	1929.83	3480.05	3862.02	2852.89	3183.22	2338.22	1129.4	1050.55	1403.18
