# Supplementary material for: Poly(A) tail length regulates PABPC1 expression to tune translation in the heart
Source: eLife. 2017 Jun 27;6:e24139. doi: 10.7554/eLife.24139 (PMC5487213; doi:10.7554/eLife.24139)
Supplement: Figure 5—source data 1. — DOI: http://dx.doi.org/10.7554/eLife.24139.016 [file elife-24139-fig5-data1.xlsx]

## Sheet: Sheet1
	MHCrtTA;TRE-PABPC1+Dox				MHCrtTA+Dox
	Cell Area (AU)				Cell Area (AU)
Animal Number	1	2	3		1	2	3
	3650	4844	3335		2106	2577	1729
	4388	5966	5958		2064	3967	2039
	4790	5059	5416		2768	3591	1581
	5963	6236	5904		1923	3053	1442
	3953	6066	3565		2240	3472	1555
	6136	7418	3775		2879	3419	1593
	4575	5109	4569		2075	2905	1009
	5863	8947	3637		2958	3037	1238
	4619	4172	5581		2665	2961	1327
	5821	5726	10914		3030	2373	1490
	4479	3899	4309		2161	3126	1389
	5880	6225	5301		2173	5150	1311
	4303	6728	4698		2523	2832	1104
	4165	7239	6523		2526	3967	1838
	5238	9015	4815		1825	2456	1160
	3759	4130	3232		3897	4378	1648
	5463	5503	4216		2781	2187	1380
	4750	5817	3349		4034	3928	1081
	4047	4419	4293		3178	2688	1781
	5426	5820	5857		3166	3081	1271
	9547	4265	4626		1749	2847	985
	4167	4646	5202		2256	3619	1450
	3735	4481	4822		2280	3358	1162
	3563	3161	3951		2931	2545	1055
	5698	5938	3124		1712	4003	2113
	4550	4937	3173		2741	3045	1586
	3654	3522	2912		3047	2938	1178
	4749	6230	3825		1985	2386	874
	3996	3106	4451		3024	3429	1019
	7015	5312	3125		1545	2160	1749
	4385	4676	5061		2941	3875	1219
	4318	5126	3527		2245	3005	1730
	6149	11458	3779		1988	2455	864
	4525	4249	3593		4021	2577	1852
	3740	4596	4472		2397	1895	1230
	3922	3903	2998		2409	2250	951
	3859	2906	5032		1980	2603	2331
	3577	4789	3972		2037	4029	1623
	3076	4242	3126		2460	2730	1164
	3582	5523	3387		1568	3309	1167
	6569	6033	3473		2216	4472	1861
	4021	3873	2975		1976	2152	2097
	4242	3066	2757		1837	2629	1462
	3171	4796	2907		2593	3280	1397
	4390	5689	3224		3236	2250	1525
	2764	6039	3265		2440	1739	758
	3680	8416	3450		1354	1737	1317
	4808	5596	3229		1892	1386	2411
	3505	3288	4021		2240	2017	2096
	4863	5395	3900		2366	1478	1944
Average/animal	4621.76	5351.9	4212.12		2448.76	2946.92	1462.72
Average		4728.59				2286.13
STD DEV		1474.42				873.6
