# Supplementary material for: Poly(A) tail length regulates PABPC1 expression to tune translation in the heart
Source: eLife. 2017 Jun 27;6:e24139. doi: 10.7554/eLife.24139 (PMC5487213; doi:10.7554/eLife.24139)
Supplement: Figure 5—source data 2. — Sheet 1: Source data for exercise performance between 6-month doxycycline induced MHCrtTA transgenic controls and TRE-PABPC1; MHCrtTA bitransgenic mice. Sheet 2: Source data for cardiac function tests between 6-month doxycycline-induced MHCrtTA transgenic controls and TRE-PABPC1; MHCrtTA bitransgenic mice. DOI: http://dx.doi.org/10.7554/eLife.24139.017 [file elife-24139-fig5-data2.xlsx]

## Sheet: Exercise Data
Ear Tag	Gender	Genotype			Birth Date	Body Wt(g)	Time Run (s)	Distance Traveled (m)	Max V02 (ml/min)	Max Normalized V02 (ml/kg/min)	02 Consumption	Total Work completed (J)
D192	M	MHCrTTA+Dox			2014-10-14	32.07	2182	746.644	4.25889	132.8	148.158	225.54
D186	F	MHCrTTA+Dox			2014-09-23	26.95	3450	1564.5	4.00865	148.744	198.017	380.8
D187	M	MHCrTTA+Dox			2014-10-14	32.13	3365	1429.17	4.62651	143.993	219.977	412
D188	M	MHCrTTA+Dox			2014-10-14	31.22	3540	1627	4.55094	145.77	226.924	434.79
D194	M	MHCrTTA+Dox			2014-10-14	31.63	2580	990	4.28301	135.41	158.803	265.71
D195	M	MHCrTTA+Dox			2014-10-14	31.17	3050	1288	4.42459	141.95	198.917	363.02
D197	F	MHCrTTA+Dox			2014-10-14	22.99	3110	1267.17	3.34573	145.53	136.944	259.62
D198	F	MHCrTTA+Dox			2014-10-14	22.5	2955	1111	3.2035	142.378	126.053	222.29
D200	F	MHCrTTA+Dox			2014-10-14	22.9	2860	1168.5	3.2943	143.856	133.576	244.46
H303	F	MHCrTTA+Dox			2014-10-14	24.24	2955	1348	3.58448	147.875	161.897	310.09
H304	F	MHCrTTA+Dox			2014-10-14	23.57	3501.6	1578.15	3.53939	150.165	167.434	335.96
Average						26.93	3136.66	1337.15	3.92	144.567	172.854	322.874
St. Dev						4.03896	397.188	257.042	0.513316	5.08393	33.5486	72.5621
D190	M	Tre-PABPC1; MHCrtTA+Dox			2014-10-14	31.38	1620	489	3.93126	125.279	92.0415	129.77
D189	M	Tre-PABPC1; MHCrtTA+Dox			2014-10-14	30.5	3000	1198	4.2595	139.656	182.376	325.12
D191	M	Tre-PABPC1; MHCrtTA+Dox			2014-10-14	26.38	2895	1134.5	3.73626	141.632	150.722	265.71
D193	M	Tre-PABPC1; MHCrtTA+Dox			2014-10-14	32.13	3030	1222	4.54651	141.504	204.358	373.3
D196	M	Tre-PABPC1; MHCrtTA+Dox			2014-10-14	30.94	3195	1318.25	4.43538	143.354	208.104	387.3
D199	F	Tre-PABPC1; MHCrtTA+Dox			2014-10-14	23.8	2866	1113.75	3.3686	141.538	133.873	236.79
H301	F	Tre-PABPC1; MHCrtTA+Dox			2014-10-14	25	2955	1168.5	3.561	142.44	146.177	265.69
H302	F	Tre-PABPC1; MHCrtTA+Dox			2014-10-14	25.92	2700	1020	3.59784	138.806	136.227	234.05
H305	F	Tre-PABPC1; MHCrtTA+Dox			2014-10-14	23.45	3530	1591.33	3.60415	144.166	174.536	335.02
Average						27.265	3021.38	1220.79	3.88865	141.637	167.047	302.873
St. Dev						3.20004	233.767	161.738	0.423639	1.65679	27.6615	56.4396
p=						0.942972	0.865809	0.572941	0.895292	0.358747	0.819005	0.736038
	* Mouse highlighted red was extremely resistant to running, refused to run prematurely, and was not included in statsitics

## Sheet: ECHO Data
ECHO data Baseline
	Mouse	EF (%)	FS (%)	LVIDs (mm)	LVIDd (mm)	HR (bpm)	Temp
MHCrtTA + Dox	B2865	66.1	35.585	2.75	4.12	476	36.5
MHCrtTA + Dox	B2864	61.575	33.05	2.6	4.13	497.5	36.65
MHCrtTA + Dox	B2863	65.725	33.66	2.625	4.01	434.5	37
MHCrtTA + Dox	B2862	57.02	29.675	2.7	4.235	483	36.7
MHCrtTA + Dox	B2866	56.8	30.705	2.79	4.125	418.5	36.7
MHCrtTA + Dox	B2872	68.53	53.28	2.7	3.945	479	36.6
MHCrtTA + Dox	B2853	53.435	29.525	2.4	4.09	468	36.85
MHCrtTA + Dox	B2851	67.475	36.92	2.475	4.02	421	36.6
MHCrtTA + Dox	B2855	56.6	31.285	2.44	3.92	396.5	36.9
MHCrtTA + Dox	B2861	67.245	34.025	2.38	3.625	448.5	36.9
MHCrtTA + Dox	B2860	57.975	31.24	2.355	3.94	425.5	36.65
MHCrtTA + Dox	B2858	62.085	31.78	2.56	4.025	412	36.55
	Mouse	EF (%)	FS (%)	LVIDs (mm)	LVIDd (mm)	HR (bpm)	Temp
MHCrtTA; TRE-PABPC1 + Dox	B2854	68.545	38.2	2.97	4.515	447	36.3
MHCrtTA; TRE-PABPC1 + Dox	B2852	61.27	32.705	3.095	4.455	463	36.75
MHCrtTA; TRE-PABPC1 + Dox	B2856	65.675	36.02	2.9	4.115	382	36.75
MHCrtTA; TRE-PABPC1 + Dox	B2859	58.955	31.165	2.91	4.16	474.5	36.7
MHCrtTA; TRE-PABPC1 + Dox	B2857	62.905	33.685	2.8	4.005	483.5	36.95
MHCrtTA; TRE-PABPC1 + Dox	B2871	61.385	32.735	2.3	3.96	447.5	36.85
MHCrtTA; TRE-PABPC1 + Dox	B2870	61.81	33.015	2.915	4.28	482	36.65
MHCrtTA; TRE-PABPC1 + Dox	B2869	67.975	37.64	2.7	4.165	455.5	36.9
MHCrtTA; TRE-PABPC1 + Dox	B2868	68.125	37.77	2.79	4.085	448.5	36.8
MHCrtTA; TRE-PABPC1 + Dox	B2867	64.43	34.56	2.815	4.215	466.5	36.6
MHCrtTA; TRE-PABPC1 + Dox	B2874	68.06	37.63	2.9	4.205	443.5	36.9
MHCrtTA; TRE-PABPC1 + Dox	B2873	66.11	36.015	2.83	4.1	460.5	36.6
