# Supplementary material for: Poly(A) tail length regulates PABPC1 expression to tune translation in the heart
Source: eLife. 2017 Jun 27;6:e24139. doi: 10.7554/eLife.24139 (PMC5487213; doi:10.7554/eLife.24139)
Supplement: Supplementary file 1. — This document contains detailed information on tools used in the study. Sheet 1 contains the forward and reverse sequences of all primers organized by RT-qPCR, genotyping of mouse lines, cloning for plasmid constructs, RNAse H cleavage, and generation of northern blot probes. Sheet 2 contains antigen, manufacturer, product number, and RRID information for all antibodies used. Sheet 3 contains the probe sequences for Pabpc1 RNA-FISH. DOI: http://dx.doi.org/10.7554/eLife.24139.020 [file elife-24139-supp1.xlsx]

## Sheet: Primers
Sequences of primers
RT-qPCR primers
Gene Name	Fwd 5'-3'	Rev 5'-3'
Pabpc1 (mouse)	tgcagaggatggcaagtgtacg	gctaggaggatagtatgcagcac
PABPC1 (human)	cagagaatggcaagtgtacgagc	gctaggaggatagtatgcagcac
ATP5O (mouse)	aggccctttgccaagctt	ttctccttagatgcagcagagtac
Crebp (mouse)	agtaaccaggtgcgatctcca	gtctggggtgaaacatggtgt
Irx3 (mouse)	tggacgctgctctggtcttat	gacatgcttgcaactcgtcac
Mef2c (mouse)	gatgaagtgaagcgtggaagg	cacagctcagttcccaaatcc
Ndufs1 (mouse)	cggccttgggaaacaaga	atgttacttcccactgcatcc
Ndufv2 (mouse)	caagccgctgctgtgctt	agccatccattctgcctttg
Nkx2.5 (mouse)	acctttaggagaagggcgatg	gagggtgggtgtgaaatctga
Pgc1a (mouse)	ccctgccattgttaagacc	tgctgctgttcctgttttc
Tbx3 (mouse)	tgtctgggagggagcactaaa	caacagcagcctggttacaca
TnI (mouse)	tctatgacctccgtggcaagt	tcctccttcttcacctgcttg
Myh6 (mouse)	gcagctgtgcatcaacttcac	cactcaatgccctccttcttg
Anp (mouse)	aggcagtcgattctgcttga	cgtgatagatgaaggcaggaag
Serca (mouse)	ctgtggagacccttggttgt	cagagcacagatggtggcta
Acta1 (mouse)	gcatgcagaaggagatcaca	ttgtcgattgtcgtcctgag
Myh7 (mouse)	tgcagcagttcttcaaccac	tcgaggcttctggaagttgt
Bnp (mouse)	tagccagtctccagagcaattc	ttggtccttcaagagctgtctc
Gapdh (mouse)	aactttggcattgtggaagg	acacattgggggtaggaaca
Genotyping primers
Gene Name	Fwd 5'-3'	Rev 5'-3'
TRE-Pabpc1 5' end	cacgatgacaaggacgtcaa	cacttttgcgaagtgatgga
TRE-Pabpc1 3' end	cagaagcaaatgttgggtga	actcagacaatgcgatgcaa
MHCrtTA	ctgggttgcgtgttggaagatc	gtgggagatcgagcaggccctcg
Cloning primers Luciferase constructs
Gene Name	Fwd 5'-3'	Rev 5'-3'
Pabpc1-5'UTR	taatacgactcactataggttccccttctccccggcggttagtgc	tggaagccatggtggctagctcggcacggctgcccgcggggc
Pabpc1-3'UTR	gacttgaattcaaggcctcttgatcagggaccacgaaca	cgactcactatagttctagactactgtttaaggaattttta
Cloning of PABPC1 and PABPC1mut for adenoviral constructs
Gene Name	Fwd 5'-3'	Rev 5'-3'
AdPABPC1	gtaactataacggtcatggattacaaggatgacgatgacaagatgaaccccagcgcc ccc agc ta	attacctctttctccttagacagttggaacacca
gBlock PABPC1-mRRM2	ggcaacata ttc att aaa aat ttg gac aaa tcc ctc gag aat aaa gca cta tat gaa acg ttt tct ggg ttt ggt aac atc ctt tca tgt aag gtg gtt tgt gat gaa aat ggc tcc aag gcc ttt gga ttt gta cac ttt gaa tca cag gaa gca gct gaa aga gct att gaa aaa atg aat ggg atg ctt cta aat gat aag aaa gtg ttt gtt gga cga ttt aaa tct cgg aag gaa cga gaa gca
Cloning of PABPC1, PABPC1mut and eIF4G1 fragment for bacterial purifications
AdPABPC1 and AdPABPC1 mut	tcacgatgcggccgctcgagtttagacagttggaacacca	ctggttccgcgtggatccatggattacaaggatgacgatgacaag
gBlock eIF4G1 (161–225a.a)	aagaaggagatatacatatgttgcccaagagggagcgtaagacgatccgaattcgagatccaaaccaaggaggaaaggatatcacagaggagatcatgtctggggcccgcactgcctccacacccacccctccccagacgggaggcgtcgagcaccaccac
Oligos for RNAase H based cleavage assay
PABPC1	ccaacatggaagcagttaaag
GAPDH	accttggccaggggggctaag
Primers for generation of northern blot probes
Gene Name	Fwd 5'-3'	Rev 5'-3'
PABPC1	ctttaactgcttccatgttgg	ctcggtacataaggttcaaag
GAPDH	cttagcccccctggccaaggt	gtcattgagagcaatgccagc

## Sheet: Antibodies
Antibody Target	Manufacturer	Product Number	RRID
PABPC1	Abcam	ab21060	AB_777008
Desmin	Abcam	ab15200	AB_301744
TroponinT	Santa Cruz Biotechnology	sc-20643	AB_671382
Vimentin	Abcam	ab11256	AB_2241674
GAPDH	Sigma-Aldrich	G9545	AB_796208
p38	Cell Signaling Technology	9228	AB_490886
TBP	ThermoFisher Scientific	MA5-14739	AB_10980989
Myc	Santa Cruz Biotechnology	sc-40	AB_627268
FLAG	Sigma-Aldrich	A8592	AB_439702
Puromycin	Kerafast	EQ0001	AB_2620162
Ubiquitin	Cell Signaling Technology	3936	AB_10691572
MYH7	Santa Cruz Biotechnology	sc-53089	AB_2147281
ACTA1	Abcam	ab8226	AB_306371
ANP	Santa Cruz Biotechnology	sc-20158	AB_2155319
eIF4G1	Cell Signaling Technology	2617	AB_2261977
ki-67	Novus Biologicals	NB600-1252	AB_2142376

## Sheet: RNA-FISH Probes
Probe	Sequence	Position	GC Content
1	aaaattcaaccggaatcgacgc	175	0.455
2	ctgaacttctcgtagagcatcg	388	0.5
3	tgagaccacatgatgcgtactg	556	0.5
4	cttttgcgaagtgatggatcac	580	0.455
5	ttaatgaatatgttgcctactc	604	0.318
6	ttgtcgatggatttgtccaaat	628	0.364
7	cgcagaaaacgtatcatatagt	656	0.364
8	ccttacatgaaaggatgttacc	681	0.409
9	tggagccattttcatcacaaac	705	0.409
10	caaagtgtacaaatccatagcc	729	0.409
11	catcccattcattttttcaata	776	0.273
12	tccaacaaacactttacgatca	806	0.364
13	tcgttccttccgagatttaaat	830	0.364
14	gtaaacattggtgaactccttt	875	0.364
15	catgtcttctccaaagttcttg	899	0.409
16	aacttgccaaagagttccttaa	934	0.364
17	attactttcacacttaaggcag	961	0.364
18	aaatcctttggattttccactt	992	0.318
19	catgcctttcaaagcttacaaa	1017	0.364
20	ccaacataaatctgttttccat	1084	0.318
21	tgctcaaatttgcgcttaagtt	1138	0.364
22	gatatctggtgatcctatcttg	1167	0.409
23	ttttcacataaaggttcacacc	1191	0.364
24	catcatcaatcccgtcatcaag	1215	0.455
25	caaacggagaaaactccttccg	1245	0.5
26	attacttttgcactggtgattg	1270	0.364
27	attcatctctgtaactgcttta	1355	0.318
28	ctgagctaaagctacatacagt	1400	0.409
29	atatactggttagtgaggtgag	1441	0.409
30	atgaagtaacctgaaggaggtg	1522	0.455
31	cgaggacttggtcttagttgag	1600	0.5
32	atattctggaatggatgaggtc	1642	0.409
33	atcgtactaaatggtggtctag	1690	0.409
34	tgtgttgacatgactcgtggaa	1732	0.455
35	attgtctgtgttgatgtgttag	1762	0.364
36	cagcatatttatactggggaac	1836	0.409
37	attaagatgttgctggggattg	1868	0.409
38	tcttgaccttgcacatgaacag	1921	0.455
39	tggcttggataagaggaaacag	2010	0.455
40	tgattttaccagcaagagaagg	2037	0.409
41	ctgagttatcaatctccaacag	2067	0.409
42	gagactcgagcatgtgaagtaa	2091	0.455
43	atcaacctttgagcggagagac	2117	0.5
44	aatttagacagttggaacacca	2207	0.364
45	ttgctcggtacataaggttcaa	2354	0.409
46	caagtaatctaggactagcact	2394	0.409
47	actttgctgaaaattcttttcc	2485	0.318
48	tccttaaaacagagctgatgtc	2567	0.409
